# Supplementary material for: Detection of cell-type-specific differentially methylated regions in epigenome-wide association studies
Source: Bioinformatics. 2025 Jul 15;41(Suppl 1):i502–12. doi: 10.1093/bioinformatics/btaf243 (PMC12261422; doi:10.1093/bioinformatics/btaf243)
Supplement: btaf243_Supplementary_Data [file btaf243_supplementary_data.zip]

Archive with 3 entries (2 files):
- btaf243_Supplementary_Data/
- btaf243_Supplementary_Data/FineDMR_supplementary.pdf
- btaf243_Supplementary_Data/Wei.375.sup.1.pdf
